# Supplementary material for: A study of auxiliary factors for judges in sentencing dangerous driving offenses – the mediating role of favorable and unfavorable factors
Source: Front Psychol. 2023 Sep 19;14:1202518. doi: 10.3389/fpsyg.2023.1202518 (PMC10546302; doi:10.3389/fpsyg.2023.1202518)
Supplement: Supplementary file 1 [file Table_1.XLSX]

## Sheet: data
No.	Blood alcohol content	MSR	DL	HLP	BAA	AC	VPG	CF	Sentence length
1	4	1	0	0	0	1	0	0	6
2	4	1	0	0	0	0	1	0	6
3	4	1	0	0	0	1	0	0	6
4	4	1	0	0	0	0	1	0	6
5	4	1	0	0	0	0	1	0	6
6	4	1	0	0	0	0	0	0	6
7	4	1	0	0	0	1	0	0	6
8	4	0	0	0	0	1	0	0	6
9	4	0	0	0	0	0	0	0	6
10	4	0	0	0	0	0	0	0	6
11	4	0	0	0	0	0	0	0	6
12	3	0	1	0	0	0	1	1	6
13	4	0	0	0	0	0	1	0	5.5
14	4	0	0	0	0	0	0	0	5.5
15	4	1	0	0	2	0	0	0	5
16	4	1	0	0	0	0	0	0	5
17	4	1	0	0	0	1	1	0	5
18	4	1	0	0	2	0	0	0	5
19	4	1	0	0	0	1	0	0	5
20	4	1	1	0	2	0	1	0	5
21	4	1	1	0	0	0	1	0	5
22	4	0	0	0	0	0	0	0	5
23	4	0	0	0	2	0	0	0	5
24	4	0	0	0	0	0	0	0	5
25	4	0	0	0	0	0	0	0	5
26	4	0	1	0	0	0	0	0	5
27	4	0	0	0	0	0	0	0	5
28	4	1	0	0	0	0	1	0	5
29	4	1	0	0	0	0	0	0	5
30	4	1	1	0	0	0	1	1	5
31	4	1	0	0	0	0	0	1	5
32	4	1	0	0	0	0	0	0	5
33	4	1	0	0	0	0	1	0	5
34	4	1	1	0	0	0	0	0	5
35	4	1	1	0	0	0	0	0	5
36	4	1	0	0	2	0	0	0	5
37	4	1	0	0	0	0	0	0	5
38	4	1	1	0	0	0	0	1	5
39	4	1	0	0	0	1	1	0	5
40	4	1	0	0	0	1	1	0	5
41	4	1	0	0	0	1	0	0	5
42	4	1	0	0	2	1	0	0	5
43	4	1	1	0	0	1	1	0	5
44	4	1	0	0	1	1	1	0	5
45	4	1	0	0	0	1	0	0	5
46	4	0	0	0	0	0	1	0	5
47	4	0	0	0	0	1	1	0	5
48	4	0	0	0	0	1	1	1	5
49	4	0	0	0	0	0	1	1	5
50	4	0	0	0	0	0	1	0	5
51	4	0	1	0	0	1	0	0	5
52	4	0	0	0	0	0	0	1	5
53	4	0	1	0	0	0	0	1	5
54	4	0	0	0	0	1	1	1	5
55	4	0	0	0	0	0	1	1	5
56	4	0	1	0	0	0	1	1	5
57	4	0	0	0	0	0	1	0	5
58	4	0	0	0	0	0	1	0	5
59	4	0	0	0	0	0	0	0	5
60	4	0	0	0	0	0	0	0	5
61	4	0	0	0	0	0	1	0	5
62	4	0	0	0	0	1	0	0	5
63	4	0	0	0	0	1	0	1	5
64	4	0	1	0	0	0	0	1	5
65	4	0	1	0	0	0	1	0	5
66	4	0	0	0	0	1	1	0	5
67	4	0	0	0	0	1	0	0	5
68	4	0	0	0	0	0	0	0	5
69	3	1	0	0	0	0	0	0	5
70	3	1	0	0	0	0	0	0	5
71	3	1	1	0	0	0	0	1	5
72	3	1	1	0	0	0	0	1	5
73	3	0	0	0	0	0	0	1	5
74	3	0	1	0	0	0	0	1	5
75	3	0	1	0	0	1	0	0	5
76	3	0	1	0	0	0	1	0	5
77	1	1	0	0	0	1	1	0	5
78	1	1	1	0	0	1	0	0	5
79	1	1	0	0	0	0	1	1	5
80	1	0	0	0	0	0	0	1	5
81	1	0	0	0	0	0	0	0	5
82	1	0	1	0	0	0	1	1	5
83	4	1	0	0	2	1	0	0	4.5
84	4	0	0	0	0	1	1	0	4.5
85	4	0	0	0	0	0	0	0	4.5
86	4	0	0	0	0	1	0	0	4.5
87	1	0	0	0	0	1	1	0	4.5
88	1	0	1	0	0	1	0	1	4.5
89	4	1	1	0	0	0	0	1	4
90	4	1	0	0	0	0	0	0	4
91	4	1	0	0	0	0	0	0	4
92	4	1	0	0	2	0	1	0	4
93	4	1	0	0	0	0	0	0	4
94	4	1	0	0	2	0	0	0	4
95	4	1	0	0	0	1	0	0	4
96	4	1	0	0	0	0	0	0	4
97	4	1	0	0	2	0	0	1	4
98	4	1	0	0	0	0	0	0	4
99	4	1	1	0	0	0	0	0	4
100	4	1	0	0	0	0	0	0	4
101	4	1	0	0	0	0	0	1	4
102	4	1	1	0	0	0	1	0	4
103	4	1	1	0	2	0	1	0	4
104	4	0	1	0	0	0	0	0	4
105	4	0	0	0	0	1	0	0	4
106	4	0	0	0	0	0	0	0	4
107	4	0	1	0	0	0	0	0	4
108	4	0	0	0	2	0	0	0	4
109	4	0	0	0	0	0	1	0	4
110	4	0	0	0	0	0	0	0	4
111	4	0	0	0	0	0	1	1	4
112	4	0	0	0	0	0	1	1	4
113	4	0	0	0	0	0	0	0	4
114	4	1	0	0	0	0	1	0	4
115	4	1	0	0	0	0	1	0	4
116	4	1	1	0	0	0	1	0	4
117	4	1	1	0	0	0	0	0	4
118	4	1	0	0	0	0	0	0	4
119	4	1	1	0	0	0	1	1	4
120	4	1	1	0	0	0	0	1	4
121	4	1	0	0	0	1	1	0	4
122	4	1	0	0	0	1	1	0	4
123	4	1	0	0	0	0	0	0	4
124	4	1	0	0	0	0	0	0	4
125	4	1	1	0	2	0	0	0	4
126	4	1	0	0	0	0	0	0	4
127	4	1	0	0	0	0	0	0	4
128	4	1	0	0	0	0	1	0	4
129	4	1	0	0	0	0	0	1	4
130	4	1	0	0	0	1	1	0	4
131	4	1	0	0	0	0	1	0	4
132	4	1	0	0	0	0	0	1	4
133	4	1	1	0	0	0	0	1	4
134	4	1	1	0	0	0	1	0	4
135	4	1	0	0	2	0	0	0	4
136	4	1	0	0	0	0	0	0	4
137	4	1	0	0	0	0	0	0	4
138	4	1	0	0	0	1	0	0	4
139	4	1	1	0	0	0	0	0	4
140	4	1	0	0	0	0	0	0	4
141	4	1	1	0	0	0	0	0	4
142	4	1	1	0	0	0	0	1	4
143	4	0	1	1	0	0	1	1	4
144	4	0	1	1	0	0	1	1	4
145	4	0	1	0	0	0	1	1	4
146	4	0	0	0	0	0	1	1	4
147	4	0	1	0	0	0	1	0	4
148	4	0	1	0	0	1	0	0	4
149	4	0	0	0	0	0	0	0	4
150	4	0	0	0	0	0	0	0	4
151	4	0	0	0	0	0	1	0	4
152	4	0	1	0	0	0	0	0	4
153	4	0	0	0	0	0	0	0	4
154	4	0	1	0	0	0	0	0	4
155	4	0	0	0	0	0	1	0	4
156	4	0	0	0	0	0	1	0	4
157	4	0	0	0	0	1	1	0	4
158	4	0	0	0	0	1	0	1	4
159	4	0	0	0	0	0	0	0	4
160	4	0	1	0	0	0	1	0	4
161	4	0	0	0	0	0	1	0	4
162	4	0	0	0	0	0	0	0	4
163	4	0	0	0	0	0	0	0	4
164	4	0	1	0	0	0	0	0	4
165	4	0	1	0	0	0	1	1	4
166	4	0	1	0	0	1	1	1	4
167	4	0	0	0	0	1	0	1	4
168	4	0	1	0	0	0	0	1	4
169	4	0	0	0	0	0	1	1	4
170	4	0	0	0	0	0	1	1	4
171	4	0	0	0	0	0	1	1	4
172	4	0	0	0	0	0	1	0	4
173	4	0	0	0	0	1	1	0	4
174	4	0	0	0	0	1	0	0	4
175	4	0	0	0	0	0	1	1	4
176	4	0	0	0	0	0	1	0	4
177	4	0	0	0	0	0	1	0	4
178	4	0	0	0	0	1	1	0	4
179	4	0	1	0	0	1	1	0	4
180	4	0	0	0	0	1	0	0	4
181	4	0	0	0	0	1	0	0	4
182	4	0	0	0	0	1	0	0	4
183	4	0	1	0	0	0	0	0	4
184	4	0	0	0	0	0	0	0	4
185	4	0	0	0	0	0	1	0	4
186	4	0	1	0	0	0	1	0	4
187	4	0	0	0	0	0	0	1	4
188	4	0	0	0	0	0	0	1	4
189	4	0	0	0	0	0	0	1	4
190	4	0	0	0	0	1	0	1	4
191	4	0	0	0	0	1	0	1	4
192	4	0	0	0	0	0	0	1	4
193	4	0	0	0	0	0	0	1	4
194	4	0	0	0	0	0	0	0	4
195	4	0	0	0	0	0	1	0	4
196	4	0	0	0	0	0	1	0	4
197	4	0	0	0	0	0	1	1	4
198	4	0	0	0	1	1	1	1	4
199	4	0	0	0	0	1	1	1	4
200	4	0	1	0	0	0	0	1	4
201	4	0	0	0	0	0	0	1	4
202	4	0	0	0	0	0	0	0	4
203	4	0	0	0	0	0	0	0	4
204	4	0	0	0	0	0	0	1	4
205	4	0	0	0	2	0	0	0	4
206	4	0	0	0	0	1	0	0	4
207	4	0	0	0	0	1	1	0	4
208	4	0	1	0	0	1	1	0	4
209	4	0	0	0	0	1	0	0	4
210	4	0	1	0	0	1	0	1	4
211	4	0	0	0	0	0	1	1	4
212	4	0	0	0	0	1	0	0	4
213	4	0	1	0	0	1	0	0	4
214	4	0	1	0	0	0	0	1	4
215	4	0	0	0	0	0	1	0	4
216	4	0	0	0	0	1	0	0	4
217	4	0	0	0	0	0	0	0	4
218	4	0	1	0	0	0	1	0	4
219	4	0	0	0	0	1	0	0	4
220	4	0	0	0	0	1	1	0	4
221	4	0	0	0	0	1	1	0	4
222	4	0	0	0	0	1	0	0	4
223	4	0	1	0	0	1	1	0	4
224	4	0	0	0	0	0	0	0	4
225	4	0	1	0	0	0	0	0	4
226	4	0	0	0	2	0	0	0	4
227	4	0	0	0	0	1	0	0	4
228	4	0	0	0	0	1	1	0	4
229	4	0	0	0	0	0	0	1	4
230	4	0	1	0	0	0	0	0	4
231	4	0	0	0	0	0	0	0	4
232	4	0	0	0	0	0	0	0	4
233	4	0	0	0	0	0	1	0	4
234	4	0	0	0	0	0	1	0	4
235	4	0	0	0	0	0	1	0	4
236	4	0	1	0	0	0	1	0	4
237	4	0	0	0	0	0	1	0	4
238	4	0	0	0	0	0	0	0	4
239	3	1	0	0	0	0	1	1	4
240	3	1	0	0	2	0	1	1	4
241	3	1	0	0	0	0	0	1	4
242	3	1	0	0	2	0	0	1	4
243	3	0	0	0	2	0	1	1	4
244	3	0	0	0	0	1	1	0	4
245	3	0	1	0	0	1	0	1	4
246	3	0	0	0	0	1	0	1	4
247	3	1	1	0	0	1	0	0	4
248	3	1	0	0	0	0	0	0	4
249	3	1	0	0	0	0	0	1	4
250	3	1	0	0	0	0	0	1	4
251	3	1	1	0	0	1	0	1	4
252	3	1	0	0	0	0	1	0	4
253	3	0	1	0	0	1	1	1	4
254	3	0	0	0	0	0	0	0	4
255	3	0	0	0	2	0	1	0	4
256	3	0	0	0	0	0	0	0	4
257	3	0	0	0	0	0	1	0	4
258	3	0	0	0	0	0	0	1	4
259	3	0	1	0	0	0	0	0	4
260	3	0	0	0	0	0	0	0	4
261	3	0	0	0	0	0	1	0	4
262	3	0	0	0	0	0	0	0	4
263	3	0	0	0	0	0	0	1	4
264	3	0	1	0	0	0	1	0	4
265	3	0	0	0	0	0	0	1	4
266	3	0	0	0	0	0	0	0	4
267	3	0	0	0	0	0	0	0	4
268	3	0	0	0	0	0	0	0	4
269	3	0	0	0	0	0	0	0	4
270	3	0	0	0	0	0	0	0	4
271	4	1	1	0	0	1	1	0	4
272	4	1	1	0	0	0	1	1	4
273	4	1	0	0	0	0	0	0	4
274	4	1	0	0	0	1	0	0	4
275	4	0	1	0	0	0	0	0	4
276	4	0	1	0	0	0	0	0	4
277	4	0	0	0	0	0	0	0	4
278	4	0	0	0	0	0	0	0	4
279	4	0	1	0	0	1	0	0	4
280	4	0	1	0	2	1	0	0	4
281	4	0	0	0	0	1	0	0	4
282	4	0	0	0	2	1	0	0	3.5
283	4	1	1	0	0	1	0	0	3.5
284	4	1	1	0	0	0	0	0	3.5
285	4	1	0	0	0	0	0	0	3.5
286	4	1	0	0	0	0	0	0	3.5
287	4	1	0	0	0	0	0	1	3.5
288	4	1	1	0	0	0	0	0	3.5
289	4	0	0	1	0	0	0	0	3.5
290	4	0	1	0	0	0	0	0	3.5
291	4	0	1	0	0	0	0	1	3.5
292	4	0	1	0	0	0	0	1	3.5
293	4	0	0	0	0	0	1	1	3.5
294	4	0	1	0	0	0	1	1	3.5
295	4	0	1	0	0	0	0	1	3.5
296	4	0	0	0	0	0	0	0	3.5
297	3	0	1	0	0	0	0	0	3.5
298	3	0	1	0	0	1	0	0	3.5
299	3	0	1	0	0	1	0	0	3.5
300	3	0	1	0	0	1	0	0	3.5
301	1	0	0	1	0	1	1	0	3.5
302	1	0	0	0	0	1	1	1	3.5
303	1	0	0	0	0	1	0	1	3.5
304	1	0	0	0	0	1	0	1	3.5
305	1	0	0	0	0	1	0	1	3.5
306	4	1	1	0	0	0	1	0	3
307	4	1	1	0	0	0	0	0	3
308	4	1	1	0	0	0	0	0	3
309	4	1	0	0	0	0	0	0	3
310	4	1	0	0	0	0	0	0	3
311	4	1	0	0	0	1	0	0	3
312	4	1	0	0	0	0	0	0	3
313	4	1	1	0	0	1	0	1	3
314	4	1	0	0	0	1	1	1	3
315	4	1	0	0	0	1	1	0	3
316	4	1	0	0	0	0	0	0	3
317	4	1	0	0	0	1	0	0	3
318	4	1	0	0	0	0	0	0	3
319	4	1	0	0	0	0	0	0	3
320	4	1	0	0	0	1	0	1	3
321	4	1	0	0	0	1	1	0	3
322	4	1	0	0	0	0	0	1	3
323	4	1	0	0	0	0	1	1	3
324	4	1	0	0	0	0	0	1	3
325	4	1	0	0	0	0	1	1	3
326	4	1	0	0	0	0	0	1	3
327	4	1	0	0	0	0	0	0	3
328	4	1	0	0	0	1	0	0	3
329	4	0	0	0	0	1	0	0	3
330	4	0	0	0	0	1	1	0	3
331	4	0	0	0	0	0	0	0	3
332	4	0	1	0	0	0	1	0	3
333	4	0	0	0	0	0	1	0	3
334	4	0	0	0	0	0	1	0	3
335	4	0	0	0	0	1	1	1	3
336	4	0	0	0	0	1	0	1	3
337	4	0	0	0	0	1	0	1	3
338	4	0	0	0	0	0	1	1	3
339	4	0	0	0	0	0	0	1	3
340	4	0	0	0	2	0	0	0	3
341	4	0	0	0	0	0	0	0	3
342	4	0	1	0	0	0	1	0	3
343	4	0	0	0	0	1	1	0	3
344	4	0	0	0	0	1	1	0	3
345	4	0	1	0	0	1	1	0	3
346	4	0	0	0	0	0	1	0	3
347	4	0	1	0	0	0	1	0	3
348	4	0	0	0	0	0	0	0	3
349	4	0	0	0	0	0	0	0	3
350	4	0	1	0	0	0	1	0	3
351	4	0	0	0	0	1	0	0	3
352	4	0	0	0	0	1	1	0	3
353	4	0	0	0	0	1	0	0	3
354	4	1	1	1	0	0	1	0	3
355	4	1	0	0	0	0	1	0	3
356	4	1	0	0	0	0	1	0	3
357	4	1	0	0	0	0	0	0	3
358	4	1	1	0	2	0	1	0	3
359	4	1	1	0	0	0	0	0	3
360	4	1	0	0	0	0	0	0	3
361	4	1	1	0	0	0	0	0	3
362	4	1	0	0	0	0	0	0	3
363	4	1	0	0	0	0	0	1	3
364	4	1	0	0	0	0	0	1	3
365	4	1	1	0	0	0	0	1	3
366	4	1	0	0	0	0	0	1	3
367	4	1	0	0	0	0	0	1	3
368	4	1	0	0	0	0	0	0	3
369	4	1	0	0	0	0	0	0	3
370	4	1	0	0	0	0	1	0	3
371	4	1	0	0	0	0	1	0	3
372	4	1	1	0	0	0	0	0	3
373	4	1	0	0	0	1	0	0	3
374	4	1	0	0	0	0	0	1	3
375	4	1	0	0	0	1	0	0	3
376	4	1	0	0	0	1	1	0	3
377	4	1	0	0	0	0	1	0	3
378	4	1	0	0	0	0	1	0	3
379	4	1	0	0	0	0	0	0	3
380	4	1	0	0	0	0	1	0	3
381	4	1	0	0	0	0	0	0	3
382	4	1	0	0	0	0	1	1	3
383	4	1	0	0	0	0	0	1	3
384	4	1	0	0	0	0	1	1	3
385	4	1	0	0	0	0	0	1	3
386	4	1	0	0	0	0	0	1	3
387	4	1	0	0	0	1	0	1	3
388	4	1	0	0	0	1	1	1	3
389	4	1	1	0	0	1	0	1	3
390	4	1	0	0	0	1	1	1	3
391	4	1	1	0	2	1	1	0	3
392	4	1	1	0	0	0	1	0	3
393	4	1	0	0	0	0	1	0	3
394	4	1	0	0	0	0	0	0	3
395	4	1	0	0	0	0	1	0	3
396	4	1	0	0	0	0	0	1	3
397	4	1	0	0	0	0	1	0	3
398	4	1	0	0	1	0	0	0	3
399	4	1	0	0	0	0	0	0	3
400	4	1	1	0	0	1	0	0	3
401	4	1	0	0	0	0	0	1	3
402	4	1	1	0	2	0	0	1	3
403	4	1	0	0	0	0	0	0	3
404	4	1	1	0	0	0	0	0	3
405	4	1	0	0	0	0	0	0	3
406	4	1	0	0	0	1	0	0	3
407	4	1	1	0	0	0	0	1	3
408	4	1	0	0	0	0	1	0	3
409	4	1	1	0	0	0	1	0	3
410	4	1	0	0	0	0	1	0	3
411	4	1	0	0	0	1	0	0	3
412	4	1	0	0	1	0	1	0	3
413	4	1	1	0	0	0	0	0	3
414	4	1	0	0	0	0	1	0	3
415	4	1	0	0	0	0	0	0	3
416	4	1	1	0	0	0	1	0	3
417	4	1	0	0	0	0	1	0	3
418	4	1	1	0	0	0	1	0	3
419	4	1	0	0	0	0	0	1	3
420	4	1	1	0	0	1	0	0	3
421	4	1	0	0	2	1	0	0	3
422	4	1	0	0	0	0	1	0	3
423	4	1	0	0	0	0	1	0	3
424	4	0	0	1	0	1	1	0	3
425	4	0	0	1	0	1	1	0	3
426	4	0	1	1	0	1	0	0	3
427	4	0	0	1	0	0	0	1	3
428	4	0	0	0	1	1	1	1	3
429	4	0	0	0	1	0	1	1	3
430	4	0	0	0	0	1	1	0	3
431	4	0	1	0	0	0	0	0	3
432	4	0	0	0	0	1	0	0	3
433	4	0	0	0	0	1	0	0	3
434	4	0	0	0	0	1	0	0	3
435	4	0	0	0	0	0	0	0	3
436	4	0	1	0	0	0	1	0	3
437	4	0	1	0	0	0	1	0	3
438	4	0	0	0	0	1	0	0	3
439	4	0	0	0	0	1	1	0	3
440	4	0	0	0	0	0	0	0	3
441	4	0	0	0	0	0	1	0	3
442	4	0	0	0	0	0	0	0	3
443	4	0	0	0	0	0	0	0	3
444	4	0	0	0	0	0	1	0	3
445	4	0	0	0	0	0	0	0	3
446	4	0	0	0	0	0	1	0	3
447	4	0	0	0	0	0	1	1	3
448	4	0	0	0	0	0	1	1	3
449	4	0	1	0	0	0	0	1	3
450	4	0	0	0	0	0	0	0	3
451	4	0	1	0	0	0	0	1	3
452	4	0	0	0	0	0	1	0	3
453	4	0	0	0	0	0	1	1	3
454	4	0	1	0	0	0	1	0	3
455	4	0	0	0	0	0	0	1	3
456	4	0	0	0	0	0	1	1	3
457	4	0	0	0	0	0	0	1	3
458	4	0	0	0	0	0	1	0	3
459	4	0	0	0	0	0	1	0	3
460	4	0	1	0	0	0	0	0	3
461	4	0	0	0	0	0	0	1	3
462	4	0	1	0	0	0	1	1	3
463	4	0	1	0	0	1	0	0	3
464	4	0	0	0	0	1	0	0	3
465	4	0	0	0	0	1	0	0	3
466	4	0	0	0	0	0	0	0	3
467	4	0	0	0	0	1	1	0	3
468	4	0	0	0	0	0	1	0	3
469	4	0	0	0	0	1	1	0	3
470	4	0	0	0	0	0	0	0	3
471	4	0	0	0	0	1	1	0	3
472	4	0	0	0	0	1	1	0	3
473	4	0	1	0	0	1	0	0	3
474	4	0	0	0	0	0	0	0	3
475	4	0	0	0	0	0	0	0	3
476	4	0	0	0	0	0	1	0	3
477	4	0	1	0	0	1	0	0	3
478	4	0	1	0	0	1	1	0	3
479	4	0	0	0	0	0	1	0	3
480	4	0	0	0	0	0	0	1	3
481	4	0	0	0	0	0	0	1	3
482	4	0	0	0	0	1	0	1	3
483	4	0	1	0	0	1	0	0	3
484	4	0	0	0	0	1	0	1	3
485	4	0	0	0	0	0	1	0	3
486	4	0	1	0	0	1	0	1	3
487	4	0	1	0	0	0	1	0	3
488	4	0	0	0	0	1	0	1	3
489	4	0	0	0	0	0	0	1	3
490	4	0	0	0	0	1	1	1	3
491	4	0	0	0	0	1	1	0	3
492	4	0	0	0	0	1	0	0	3
493	4	0	0	0	0	0	0	0	3
494	4	0	0	0	0	0	1	1	3
495	4	0	1	0	0	0	0	1	3
496	4	0	0	0	0	1	1	0	3
497	4	0	1	0	0	1	1	0	3
498	4	0	1	0	0	0	0	0	3
499	4	0	1	0	0	0	1	0	3
500	4	0	0	0	0	0	1	0	3
501	4	0	0	0	0	0	0	0	3
502	4	0	0	0	0	0	0	0	3
503	4	0	0	0	0	0	0	0	3
504	4	0	0	0	0	0	1	0	3
505	4	0	0	0	0	0	1	0	3
506	4	0	0	0	0	0	1	1	3
507	4	0	0	0	0	0	0	1	3
508	4	0	0	0	0	0	1	1	3
509	4	0	0	0	0	1	0	0	3
510	4	0	0	0	0	1	1	1	3
511	4	0	0	0	0	1	0	0	3
512	4	0	0	0	0	0	1	1	3
513	4	0	0	0	0	1	0	0	3
514	4	0	0	0	0	0	1	1	3
515	4	0	0	0	0	1	0	1	3
516	4	0	1	0	0	0	0	1	3
517	4	0	0	0	0	1	1	0	3
518	4	0	0	0	0	1	1	0	3
519	4	0	0	0	0	1	0	0	3
520	4	0	1	0	0	0	1	1	3
521	4	0	0	0	0	0	1	1	3
522	4	0	0	0	0	0	0	0	3
523	4	0	1	0	0	1	0	0	3
524	4	0	1	0	0	1	0	0	3
525	4	0	0	0	0	0	0	0	3
526	4	0	0	0	0	0	1	0	3
527	4	0	0	0	0	0	0	0	3
528	4	0	1	0	0	0	0	0	3
529	4	0	0	0	0	0	1	0	3
530	4	0	0	0	1	0	1	1	3
531	4	0	0	0	0	0	1	1	3
532	4	0	0	0	0	0	1	1	3
533	4	0	1	0	0	1	0	0	3
534	4	0	0	0	0	1	0	1	3
535	4	0	0	0	0	1	1	0	3
536	4	0	0	0	0	0	0	1	3
537	4	0	0	0	0	1	0	0	3
538	4	0	0	0	0	0	0	1	3
539	4	0	0	0	0	1	1	1	3
540	4	0	0	0	0	0	1	1	3
541	4	0	0	0	0	1	0	0	3
542	4	0	1	0	0	1	1	0	3
543	4	0	0	0	0	1	1	0	3
544	4	0	1	0	0	0	1	1	3
545	4	0	0	0	0	0	0	1	3
546	4	0	1	0	0	0	0	0	3
547	4	0	0	0	0	1	1	1	3
548	4	0	0	0	0	1	1	0	3
549	4	0	0	0	0	0	1	0	3
550	4	0	0	0	0	0	0	0	3
551	4	0	0	0	0	0	0	0	3
552	4	0	0	0	0	0	0	1	3
553	4	0	0	0	0	0	0	0	3
554	4	0	0	0	0	0	0	0	3
555	4	0	0	0	0	0	0	0	3
556	4	0	1	0	0	0	0	0	3
557	4	0	0	0	0	0	0	0	3
558	4	0	0	0	0	0	0	0	3
559	4	0	1	0	0	0	0	0	3
560	4	0	0	0	0	1	0	0	3
561	4	0	0	0	0	1	0	0	3
562	4	0	0	0	0	1	0	0	3
563	4	0	1	0	0	0	0	1	3
564	4	0	0	0	0	1	1	0	3
565	4	0	0	0	0	0	1	0	3
566	4	0	0	0	0	1	0	0	3
567	4	0	0	0	0	0	1	0	3
568	4	0	0	0	0	1	1	0	3
569	4	0	1	0	0	1	1	0	3
570	4	0	0	0	0	1	1	0	3
571	4	0	1	0	0	0	1	0	3
572	4	0	0	0	0	0	1	1	3
573	4	0	1	0	0	0	1	1	3
574	4	0	0	0	0	1	1	1	3
575	4	0	0	0	0	1	0	0	3
576	4	0	0	0	0	0	0	1	3
577	4	0	0	0	0	0	0	0	3
578	4	0	0	0	0	0	0	1	3
579	4	0	0	0	0	0	1	0	3
580	4	0	0	0	0	0	0	1	3
581	4	0	0	0	0	0	0	1	3
582	4	0	1	0	0	0	1	1	3
583	4	0	1	0	0	0	1	0	3
584	4	0	0	0	0	0	1	0	3
585	4	0	0	0	0	0	1	0	3
586	4	0	0	0	0	0	0	1	3
587	4	0	1	0	0	0	1	1	3
588	4	0	0	0	0	0	0	0	3
589	4	0	0	0	0	0	0	0	3
590	4	0	0	0	0	0	0	0	3
591	4	0	0	0	0	0	1	0	3
592	4	0	0	0	0	0	1	0	3
593	4	0	0	0	0	0	1	0	3
594	4	0	1	0	0	0	1	1	3
595	4	0	0	0	0	0	0	0	3
596	4	0	1	0	0	0	0	1	3
597	4	0	0	0	0	0	0	0	3
598	4	0	0	0	0	0	1	1	3
599	4	0	0	0	0	0	0	1	3
600	4	0	0	0	0	0	0	1	3
601	4	0	1	0	0	0	1	0	3
602	4	0	0	0	0	0	0	0	3
603	4	0	0	0	0	0	1	0	3
604	4	0	0	0	0	1	1	1	3
605	4	0	0	0	0	1	1	1	3
606	4	0	1	0	0	1	1	0	3
607	4	0	0	0	0	0	0	0	3
608	4	0	0	0	0	1	0	1	3
609	4	0	0	0	0	0	1	1	3
610	4	0	1	0	0	1	0	1	3
611	4	0	1	0	0	0	0	0	3
612	4	0	1	0	0	1	0	1	3
613	4	0	0	0	0	1	0	0	3
614	4	0	0	0	0	1	1	1	3
615	4	0	0	0	0	0	0	0	3
616	4	0	0	0	0	0	0	1	3
617	4	0	0	0	0	0	0	1	3
618	4	0	0	0	0	1	0	1	3
619	4	0	0	0	0	1	1	0	3
620	4	0	1	0	0	0	1	0	3
621	4	0	0	0	0	0	1	0	3
622	4	0	0	0	0	0	1	1	3
623	4	0	0	0	0	0	0	1	3
624	4	0	0	0	0	0	1	0	3
625	4	0	0	0	0	0	0	0	3
626	4	0	0	0	0	0	1	0	3
627	4	0	0	0	0	0	1	0	3
628	4	0	1	0	0	0	1	0	3
629	4	0	0	0	0	0	0	0	3
630	3	1	0	0	2	0	0	0	3
631	3	1	0	0	0	1	0	0	3
632	3	1	0	0	0	1	1	0	3
633	3	1	0	0	0	1	1	0	3
634	3	1	1	0	0	1	0	0	3
635	3	1	1	0	0	1	0	0	3
636	3	1	0	0	0	0	0	0	3
637	3	1	1	0	0	0	0	0	3
638	3	1	0	0	0	0	0	0	3
639	3	1	0	0	0	0	0	0	3
640	3	1	0	0	0	0	0	0	3
641	3	1	1	0	0	0	0	0	3
642	3	1	0	0	0	0	0	0	3
643	3	1	0	0	0	1	0	1	3
644	3	0	0	0	0	1	1	0	3
645	3	0	1	0	0	1	1	0	3
646	3	0	1	0	0	1	1	0	3
647	3	0	0	0	0	1	1	0	3
648	3	0	0	0	0	1	0	0	3
649	3	0	0	0	0	0	1	0	3
650	3	0	1	0	0	0	0	0	3
651	3	0	1	0	0	0	1	0	3
652	3	0	1	0	0	0	1	0	3
653	3	1	1	0	0	0	0	0	3
654	3	1	1	0	0	0	1	0	3
655	3	1	1	0	0	0	1	1	3
656	3	1	0	0	0	0	1	0	3
657	3	1	0	0	0	1	0	0	3
658	3	1	1	0	0	1	1	0	3
659	3	1	0	0	0	1	0	0	3
660	3	1	0	0	0	0	0	0	3
661	3	1	1	0	0	1	1	0	3
662	3	1	1	0	0	0	1	0	3
663	3	1	0	0	0	0	1	0	3
664	3	1	0	0	2	1	0	0	3
665	3	1	1	0	0	0	0	0	3
666	3	1	0	0	0	1	1	0	3
667	3	1	1	0	0	0	1	0	3
668	3	1	1	0	0	0	1	0	3
669	3	1	0	0	0	0	0	0	3
670	3	1	0	0	0	1	1	0	3
671	3	1	0	0	0	0	1	1	3
672	3	1	0	0	0	0	1	1	3
673	3	1	0	0	0	0	1	0	3
674	3	1	1	0	0	0	1	1	3
675	3	1	0	0	0	0	0	0	3
676	3	1	1	0	0	0	1	1	3
677	3	1	0	0	0	0	1	0	3
678	3	1	1	0	0	0	0	0	3
679	3	1	0	0	0	1	0	0	3
680	3	1	1	0	0	0	1	1	3
681	3	1	1	0	0	0	0	0	3
682	3	0	0	0	0	0	1	0	3
683	3	0	0	0	0	1	1	1	3
684	3	0	0	0	0	0	1	0	3
685	3	0	0	0	0	1	1	0	3
686	3	0	1	1	0	0	0	0	3
687	3	0	0	1	0	0	1	1	3
688	3	0	0	1	0	1	1	0	3
689	3	0	1	1	0	0	1	0	3
690	3	0	1	1	0	0	1	0	3
691	3	0	0	0	0	1	1	0	3
692	3	0	0	0	0	0	1	0	3
693	3	0	0	0	0	1	0	0	3
694	3	0	0	0	0	0	0	1	3
695	3	0	0	0	0	0	1	0	3
696	3	0	0	0	0	0	1	0	3
697	3	0	0	0	0	0	1	0	3
698	3	0	0	0	0	0	1	0	3
699	3	0	0	0	0	0	1	0	3
700	3	0	1	0	0	0	1	0	3
701	3	0	1	0	0	0	1	0	3
702	3	0	1	0	0	0	1	1	3
703	3	0	0	0	0	0	1	0	3
704	3	0	1	0	0	1	0	0	3
705	3	0	1	0	0	0	1	0	3
706	3	0	0	0	0	0	0	1	3
707	3	0	0	0	0	1	1	0	3
708	3	0	0	0	0	0	1	1	3
709	3	0	1	0	0	0	0	0	3
710	3	0	0	0	0	1	1	1	3
711	3	0	0	0	1	0	0	1	3
712	3	0	0	0	0	1	1	0	3
713	3	0	0	0	0	1	1	0	3
714	3	0	0	0	0	0	1	0	3
715	3	0	0	0	0	1	0	0	3
716	3	0	0	0	0	1	1	0	3
717	3	0	1	0	0	1	1	1	3
718	3	0	0	0	0	0	0	0	3
719	3	0	0	0	0	0	1	0	3
720	3	0	1	0	0	0	1	0	3
721	3	0	1	0	0	1	1	0	3
722	3	0	0	0	0	1	1	0	3
723	3	0	0	0	0	1	0	0	3
724	3	0	0	0	0	0	1	1	3
725	3	0	1	0	0	0	0	1	3
726	3	0	0	0	0	0	1	0	3
727	3	0	1	0	0	0	0	0	3
728	3	0	0	0	0	0	1	0	3
729	3	0	1	0	0	1	1	0	3
730	3	0	1	0	0	1	0	0	3
731	3	0	0	0	0	0	0	0	3
732	3	0	0	0	0	1	0	0	3
733	3	0	1	0	0	0	0	0	3
734	3	0	0	0	0	0	1	0	3
735	3	0	1	0	0	1	0	0	3
736	3	0	0	0	0	0	0	0	3
737	3	0	0	0	0	1	0	0	3
738	3	0	0	0	0	1	1	0	3
739	3	0	1	0	0	0	0	0	3
740	3	0	1	0	0	0	1	1	3
741	3	0	0	0	0	1	1	0	3
742	3	0	1	0	0	1	1	0	3
743	3	0	0	0	0	1	0	0	3
744	3	0	0	0	0	0	0	0	3
745	3	0	0	0	0	1	1	1	3
746	3	0	0	0	0	1	1	1	3
747	3	0	0	0	0	1	1	0	3
748	3	0	1	0	0	0	1	0	3
749	3	0	0	0	0	0	1	0	3
750	3	0	1	0	0	1	1	1	3
751	3	0	0	0	0	1	1	0	3
752	3	0	0	0	0	0	0	0	3
753	3	0	1	0	0	1	1	0	3
754	3	0	0	0	0	0	1	0	3
755	3	0	1	0	0	0	0	0	3
756	3	0	1	0	0	0	0	0	3
757	3	0	0	0	0	1	1	0	3
758	3	0	1	0	0	0	1	0	3
759	3	0	0	0	0	0	1	0	3
760	3	0	0	0	0	1	0	1	3
761	3	0	0	0	0	1	0	0	3
762	3	0	0	0	0	0	1	1	3
763	3	0	0	0	0	1	0	0	3
764	3	0	1	0	0	0	1	0	3
765	3	0	1	0	0	0	1	0	3
766	3	0	0	0	0	0	1	0	3
767	3	0	1	0	0	0	0	1	3
768	3	0	0	0	0	0	0	0	3
769	3	0	1	0	0	1	1	0	3
770	3	0	1	0	0	1	1	0	3
771	1	0	0	0	0	1	0	0	3
772	1	0	0	0	0	1	0	0	3
773	1	1	1	0	0	1	0	1	3
774	1	0	0	0	0	1	0	0	3
775	1	0	0	0	0	1	0	1	3
776	1	0	1	0	0	1	0	1	3
777	1	0	0	0	0	1	0	0	3
778	1	0	1	0	0	1	0	0	3
779	1	0	0	0	0	0	0	0	3
780	1	0	0	0	0	1	0	1	3
781	1	0	1	0	0	1	0	0	3
782	1	0	1	0	0	1	1	0	3
783	1	0	0	0	1	1	1	0	3
784	1	0	1	0	0	1	0	0	3
785	1	0	0	0	0	1	0	0	3
786	1	0	0	0	0	1	0	0	3
787	1	0	0	0	0	1	0	0	3
788	1	0	0	0	0	1	0	0	3
789	1	0	1	0	0	0	0	0	3
790	1	0	0	0	0	0	0	0	3
791	1	0	0	0	0	0	0	0	3
792	1	0	0	0	0	0	0	0	3
793	1	0	0	0	0	0	0	0	3
794	1	0	0	0	0	0	0	0	3
795	1	0	0	0	2	0	0	1	3
796	1	0	0	0	0	0	0	1	3
797	4	0	1	0	0	0	1	0	2.5
798	4	1	1	1	0	0	0	1	2.5
799	4	1	0	1	0	0	1	0	2.5
800	4	0	1	0	0	0	1	0	2.5
801	4	0	0	0	0	0	0	0	2.5
802	4	0	0	0	0	0	0	0	2.5
803	4	0	0	0	0	1	0	1	2.5
804	4	0	1	0	0	1	0	1	2.5
805	4	0	0	0	0	1	0	1	2.5
806	4	0	0	0	0	0	0	0	2.5
807	4	0	0	0	1	1	1	1	2.5
808	4	0	0	0	0	0	1	0	2.5
809	4	0	0	0	0	1	0	1	2.5
810	3	1	0	0	0	1	0	0	2.5
811	3	1	0	0	0	0	1	0	2.5
812	3	0	0	0	0	0	1	0	2.5
813	3	0	0	0	0	0	1	0	2.5
814	1	0	1	0	0	1	1	1	2.5
815	4	1	0	0	0	0	0	0	2
816	4	1	0	0	0	0	0	0	2
817	4	1	0	0	2	1	1	1	2
818	4	1	0	0	0	1	0	0	2
819	4	1	0	0	2	0	0	1	2
820	4	1	0	0	0	1	1	1	2
821	4	1	0	0	0	1	0	1	2
822	4	1	0	0	0	1	0	1	2
823	4	1	0	0	0	0	0	0	2
824	4	1	0	0	2	1	0	1	2
825	4	1	0	0	0	1	0	1	2
826	4	1	0	0	0	1	1	1	2
827	4	1	1	0	0	1	1	1	2
828	4	1	0	0	0	1	0	1	2
829	4	1	1	0	0	1	1	1	2
830	4	1	0	0	0	1	0	1	2
831	4	1	0	0	0	1	1	0	2
832	4	1	0	0	0	0	1	0	2
833	4	1	0	0	0	0	1	0	2
834	4	1	0	0	0	0	1	1	2
835	4	1	0	0	0	0	1	0	2
836	4	1	0	0	0	0	0	1	2
837	4	1	0	0	0	0	1	1	2
838	4	1	0	0	0	1	0	1	2
839	4	1	0	0	0	0	1	1	2
840	4	1	1	0	0	1	0	0	2
841	4	1	0	0	0	0	0	1	2
842	4	1	1	0	0	0	0	1	2
843	4	1	0	0	0	0	1	1	2
844	4	1	0	0	0	0	1	1	2
845	4	0	0	0	0	1	1	1	2
846	4	0	0	0	0	1	1	1	2
847	4	0	0	0	0	1	0	1	2
848	4	0	1	0	0	0	0	0	2
849	4	0	0	0	0	0	0	0	2
850	4	0	0	0	2	0	1	0	2
851	4	0	0	0	0	0	1	0	2
852	4	0	1	0	0	0	0	0	2
853	4	0	1	0	0	0	0	0	2
854	4	0	0	0	0	0	0	0	2
855	4	0	0	0	0	0	0	0	2
856	4	0	1	0	0	0	0	0	2
857	4	0	0	0	0	0	0	0	2
858	4	0	0	0	0	1	0	0	2
859	4	0	1	0	0	1	1	0	2
860	4	0	0	0	0	1	0	0	2
861	4	0	0	0	0	0	1	0	2
862	4	0	0	0	0	0	0	0	2
863	4	0	0	0	0	0	0	0	2
864	4	0	0	0	0	1	0	0	2
865	4	0	0	0	0	1	0	0	2
866	4	0	0	0	0	1	0	0	2
867	4	0	0	0	0	0	0	0	2
868	4	0	0	0	0	0	0	0	2
869	4	0	0	0	0	1	0	0	2
870	4	1	0	1	0	0	0	0	2
871	4	1	0	1	0	0	0	0	2
872	4	1	1	0	0	0	1	0	2
873	4	1	0	0	0	1	1	0	2
874	4	1	0	0	0	0	0	0	2
875	4	1	0	0	0	1	1	0	2
876	4	1	0	0	0	1	1	0	2
877	4	1	0	0	0	1	0	0	2
878	4	1	0	0	0	1	1	0	2
879	4	1	1	0	0	0	1	0	2
880	4	1	0	0	0	1	0	0	2
881	4	1	0	0	0	0	0	0	2
882	4	1	0	0	0	0	0	0	2
883	4	1	1	0	0	0	0	1	2
884	4	1	1	0	0	0	1	0	2
885	4	1	0	0	0	0	0	1	2
886	4	1	0	0	0	0	1	1	2
887	4	1	0	0	2	0	1	1	2
888	4	1	0	0	0	0	0	1	2
889	4	1	0	0	0	1	0	0	2
890	4	1	0	0	0	0	0	1	2
891	4	1	0	0	0	1	1	1	2
892	4	1	0	0	0	1	0	1	2
893	4	1	0	0	0	1	0	1	2
894	4	1	0	0	0	1	1	1	2
895	4	1	1	0	0	0	0	1	2
896	4	1	1	0	0	1	1	1	2
897	4	1	1	0	0	1	1	1	2
898	4	1	1	0	0	1	1	0	2
899	4	1	0	0	0	1	0	0	2
900	4	1	0	0	0	1	1	0	2
901	4	1	1	0	0	1	0	0	2
902	4	1	0	0	0	1	0	1	2
903	4	1	0	0	0	0	1	0	2
904	4	1	0	0	0	0	0	1	2
905	4	1	0	0	0	0	1	0	2
906	4	1	0	0	0	0	0	0	2
907	4	1	0	0	0	0	0	0	2
908	4	1	0	0	0	0	0	0	2
909	4	1	0	0	0	0	1	1	2
910	4	1	1	0	0	0	0	1	2
911	4	1	0	0	0	1	1	1	2
912	4	1	0	0	0	0	1	0	2
913	4	1	0	0	2	1	0	0	2
914	4	1	0	0	0	1	0	0	2
915	4	1	0	0	0	1	0	0	2
916	4	1	0	0	0	1	1	0	2
917	4	1	0	0	0	0	1	0	2
918	4	1	0	0	0	1	1	0	2
919	4	1	0	0	0	1	0	0	2
920	4	1	1	0	0	1	0	0	2
921	4	1	1	0	0	1	0	0	2
922	4	1	0	0	0	0	0	0	2
923	4	1	0	0	0	0	1	0	2
924	4	1	0	0	0	0	1	0	2
925	4	1	1	0	0	0	1	0	2
926	4	1	0	0	0	1	0	0	2
927	4	1	0	0	0	0	1	0	2
928	4	1	0	0	0	1	1	1	2
929	4	1	0	0	0	0	0	0	2
930	4	1	1	0	0	0	0	0	2
931	4	1	0	0	0	0	0	0	2
932	4	1	1	0	0	0	0	0	2
933	4	1	1	0	0	0	1	0	2
934	4	1	1	0	0	0	1	0	2
935	4	1	0	0	2	0	0	0	2
936	4	1	1	0	0	0	0	0	2
937	4	1	0	0	0	0	0	0	2
938	4	1	1	0	0	0	0	0	2
939	4	1	0	0	0	1	0	0	2
940	4	1	0	0	0	0	0	0	2
941	4	1	1	0	0	0	0	0	2
942	4	1	0	0	0	0	1	0	2
943	4	1	0	0	0	0	0	0	2
944	4	1	0	0	2	0	0	0	2
945	4	1	0	0	0	0	1	0	2
946	4	1	0	0	0	0	1	0	2
947	4	1	0	0	0	0	1	0	2
948	4	1	0	0	0	0	1	0	2
949	4	1	0	0	0	0	1	0	2
950	4	1	0	0	0	0	1	0	2
951	4	1	0	0	0	0	0	0	2
952	4	1	0	0	0	0	1	0	2
953	4	1	1	0	0	0	0	0	2
954	4	1	1	0	0	0	0	0	2
955	4	0	0	1	0	0	1	0	2
956	4	0	0	1	0	0	1	0	2
957	4	0	0	1	0	0	0	0	2
958	4	0	0	1	0	0	0	0	2
959	4	0	0	1	0	0	1	0	2
960	4	0	0	1	0	0	0	0	2
961	4	0	1	1	0	0	0	0	2
962	4	0	0	0	0	0	0	0	2
963	4	0	0	0	0	0	0	0	2
964	4	0	0	0	0	0	1	0	2
965	4	0	0	0	0	0	0	0	2
966	4	0	0	0	0	1	1	0	2
967	4	0	0	0	2	0	0	0	2
968	4	0	0	0	0	1	1	0	2
969	4	0	0	0	0	1	1	0	2
970	4	0	0	0	0	1	1	0	2
971	4	0	0	0	0	1	1	0	2
972	4	0	0	0	0	0	1	0	2
973	4	0	1	0	2	1	0	0	2
974	4	0	0	0	0	1	1	0	2
975	4	0	0	0	0	0	1	0	2
976	4	0	0	0	0	0	1	1	2
977	4	0	0	0	0	0	0	0	2
978	4	0	1	0	0	0	1	1	2
979	4	0	0	0	0	0	1	1	2
980	4	0	0	0	0	0	0	1	2
981	4	0	1	0	0	0	0	1	2
982	4	0	0	0	0	0	0	0	2
983	4	0	0	0	0	0	0	1	2
984	4	0	0	0	0	0	1	1	2
985	4	0	0	0	0	0	1	1	2
986	4	0	0	0	0	0	1	1	2
987	4	0	0	0	0	0	1	1	2
988	4	0	0	0	0	0	1	1	2
989	4	0	1	0	0	0	1	1	2
990	4	0	1	0	0	1	0	0	2
991	4	0	0	0	0	0	1	0	2
992	4	0	0	0	0	1	1	0	2
993	4	0	1	0	0	1	0	0	2
994	4	0	1	0	0	1	0	0	2
995	4	0	0	0	0	1	0	0	2
996	4	0	0	0	0	0	1	0	2
997	4	0	0	0	0	1	0	0	2
998	4	0	1	0	0	1	1	0	2
999	4	0	0	0	0	0	0	0	2
1000	4	0	0	0	0	0	1	0	2
1001	4	0	0	0	0	0	0	0	2
1002	4	0	1	0	0	0	0	0	2
1003	4	0	0	0	0	1	0	0	2
1004	4	0	0	0	0	0	0	0	2
1005	4	0	0	0	0	0	0	0	2
1006	4	0	1	0	0	1	0	1	2
1007	4	0	0	0	0	0	0	0	2
1008	4	0	0	0	0	1	0	1	2
1009	4	0	0	0	0	1	0	1	2
1010	4	0	0	0	0	1	1	1	2
1011	4	0	0	0	0	1	1	1	2
1012	4	0	0	0	0	0	1	0	2
1013	4	0	0	0	0	1	1	0	2
1014	4	0	1	0	0	0	0	0	2
1015	4	0	0	0	0	0	1	0	2
1016	4	0	1	0	0	0	0	0	2
1017	4	0	0	0	0	0	0	1	2
1018	4	0	0	0	0	0	0	1	2
1019	4	0	0	0	0	0	0	0	2
1020	4	0	0	0	0	0	0	0	2
1021	4	0	0	0	0	0	1	0	2
1022	4	0	0	0	0	0	0	0	2
1023	4	0	0	0	0	1	0	0	2
1024	4	0	0	0	0	0	0	0	2
1025	4	0	0	0	0	1	0	0	2
1026	4	0	1	0	0	1	0	0	2
1027	4	0	1	0	0	1	0	0	2
1028	4	0	1	0	0	1	1	0	2
1029	4	0	0	0	0	0	1	0	2
1030	4	0	0	0	0	1	1	0	2
1031	4	0	0	0	0	1	1	0	2
1032	4	0	0	0	0	1	1	0	2
1033	4	0	0	0	0	1	0	0	2
1034	4	0	0	0	0	0	0	1	2
1035	4	0	1	0	0	0	0	0	2
1036	4	0	0	0	0	0	0	1	2
1037	4	0	0	0	0	0	0	1	2
1038	4	0	0	0	0	0	0	1	2
1039	4	0	0	0	0	0	0	1	2
1040	4	0	0	0	0	0	1	0	2
1041	4	0	0	0	0	0	1	1	2
1042	4	0	0	0	0	0	1	1	2
1043	4	0	0	0	0	0	0	0	2
1044	4	0	0	0	0	0	0	0	2
1045	4	0	1	0	0	0	0	0	2
1046	4	0	1	0	0	1	1	0	2
1047	4	0	0	0	0	1	1	0	2
1048	4	0	0	0	0	1	1	0	2
1049	4	0	0	0	0	1	0	0	2
1050	4	0	0	0	0	1	1	0	2
1051	4	0	0	0	0	1	1	0	2
1052	4	0	1	0	0	1	0	0	2
1053	4	0	0	0	0	0	0	0	2
1054	4	0	1	0	0	0	0	0	2
1055	4	0	0	0	0	0	0	0	2
1056	4	0	0	0	0	0	1	0	2
1057	4	0	0	0	0	0	1	0	2
1058	4	0	0	0	0	1	0	0	2
1059	4	0	0	0	0	0	1	1	2
1060	4	0	0	0	0	1	0	0	2
1061	4	0	0	0	0	1	1	1	2
1062	4	0	1	0	0	1	1	1	2
1063	4	0	0	0	0	1	1	1	2
1064	4	0	0	0	0	0	0	1	2
1065	4	0	0	0	0	1	0	0	2
1066	4	0	0	0	0	0	0	0	2
1067	4	0	0	0	0	0	0	0	2
1068	4	0	0	0	0	0	1	0	2
1069	4	0	1	0	0	0	0	0	2
1070	4	0	0	0	0	1	1	1	2
1071	4	0	0	0	0	1	0	1	2
1072	4	0	1	0	0	0	0	1	2
1073	4	0	0	0	0	0	1	0	2
1074	4	0	1	0	0	0	1	0	2
1075	4	0	0	0	0	0	1	0	2
1076	4	0	0	0	0	0	1	0	2
1077	4	0	1	0	0	1	0	0	2
1078	4	0	0	0	0	0	0	0	2
1079	4	0	0	0	0	1	1	1	2
1080	4	0	1	0	0	1	1	0	2
1081	4	0	0	0	0	1	0	1	2
1082	4	0	0	0	0	1	1	1	2
1083	4	0	0	0	0	0	1	1	2
1084	4	0	0	0	0	1	1	1	2
1085	4	0	0	0	0	1	1	0	2
1086	4	0	0	0	0	1	1	1	2
1087	4	0	0	0	0	0	1	0	2
1088	4	0	0	0	0	0	0	0	2
1089	4	0	0	0	0	0	1	0	2
1090	4	0	0	0	1	0	0	0	2
1091	4	0	1	0	0	0	1	1	2
1092	4	0	0	0	0	0	1	1	2
1093	4	0	0	0	0	1	0	0	2
1094	4	0	1	0	0	0	1	0	2
1095	4	0	1	0	0	1	0	1	2
1096	4	0	0	0	0	1	1	0	2
1097	4	0	0	0	0	1	1	1	2
1098	4	0	1	0	0	1	1	1	2
1099	4	0	1	0	0	0	1	1	2
1100	4	0	0	0	0	1	1	1	2
1101	4	0	0	0	0	1	1	0	2
1102	4	0	1	0	0	1	0	1	2
1103	4	0	0	0	0	0	0	0	2
1104	4	0	0	0	0	0	0	0	2
1105	4	0	0	0	0	0	0	0	2
1106	4	0	0	0	0	0	0	0	2
1107	4	0	0	0	0	0	0	1	2
1108	4	0	0	0	0	0	1	1	2
1109	4	0	0	0	0	0	1	0	2
1110	4	0	1	0	0	0	0	0	2
1111	4	0	1	0	0	0	1	0	2
1112	4	0	1	0	0	0	1	1	2
1113	4	0	0	0	0	1	1	0	2
1114	4	0	0	0	0	1	1	1	2
1115	4	0	0	0	0	1	1	1	2
1116	4	0	0	0	0	1	0	1	2
1117	4	0	0	0	0	0	0	1	2
1118	4	0	1	0	0	1	0	0	2
1119	4	0	1	0	0	0	0	0	2
1120	4	0	1	0	0	0	1	0	2
1121	4	0	1	0	0	0	0	0	2
1122	4	0	0	0	0	0	0	0	2
1123	4	0	0	0	0	0	1	0	2
1124	4	0	0	0	0	0	0	0	2
1125	4	0	0	0	0	0	0	1	2
1126	4	0	0	0	0	0	0	0	2
1127	4	0	1	0	0	0	1	0	2
1128	4	0	1	0	0	0	1	0	2
1129	4	0	0	0	0	1	0	1	2
1130	4	0	0	0	0	0	0	0	2
1131	4	0	1	0	0	1	0	1	2
1132	4	0	1	0	0	1	0	1	2
1133	4	0	0	0	0	1	1	1	2
1134	4	0	0	0	1	1	1	1	2
1135	4	0	0	0	0	0	1	0	2
1136	4	0	1	0	0	1	1	1	2
1137	4	0	0	0	0	1	1	1	2
1138	4	0	0	0	0	1	1	1	2
1139	4	0	0	0	0	1	0	0	2
1140	4	0	0	0	0	1	0	0	2
1141	4	0	0	0	0	1	0	0	2
1142	4	0	0	0	0	1	1	0	2
1143	4	0	1	0	0	0	1	0	2
1144	4	0	1	0	0	0	0	1	2
1145	4	0	0	0	0	1	1	0	2
1146	4	0	0	0	0	0	1	1	2
1147	4	0	0	0	0	1	1	1	2
1148	4	0	0	0	0	1	1	1	2
1149	4	0	0	0	0	1	1	1	2
1150	4	0	0	0	0	1	1	0	2
1151	4	0	0	0	0	0	0	1	2
1152	4	0	0	0	1	0	0	1	2
1153	4	0	0	0	0	0	1	1	2
1154	4	0	0	0	0	0	0	1	2
1155	4	0	0	0	0	0	0	1	2
1156	4	0	0	0	0	0	1	1	2
1157	4	0	0	0	0	0	1	1	2
1158	4	0	1	0	0	0	1	0	2
1159	4	0	0	0	0	0	1	0	2
1160	4	0	1	0	0	0	0	1	2
1161	4	0	0	0	0	1	1	0	2
1162	4	0	0	0	0	0	1	1	2
1163	4	0	0	0	0	1	0	1	2
1164	4	0	0	0	0	1	1	1	2
1165	4	0	0	0	0	1	0	1	2
1166	4	0	0	0	0	1	1	0	2
1167	4	0	0	0	0	0	0	1	2
1168	4	0	0	0	0	1	0	1	2
1169	4	0	0	0	0	1	0	1	2
1170	4	0	0	0	0	1	0	1	2
1171	4	0	0	0	0	1	1	1	2
1172	4	0	0	0	0	1	0	1	2
1173	4	0	0	0	0	1	1	1	2
1174	4	0	0	0	0	1	0	0	2
1175	4	0	0	0	0	0	1	1	2
1176	4	0	1	0	0	0	0	0	2
1177	4	0	0	0	0	0	1	0	2
1178	4	0	0	0	0	1	1	1	2
1179	4	0	0	0	0	0	0	0	2
1180	4	0	1	0	0	1	1	1	2
1181	4	0	0	0	0	1	1	1	2
1182	4	0	0	0	0	1	0	1	2
1183	4	0	0	0	0	1	0	1	2
1184	4	0	0	0	0	0	0	0	2
1185	4	0	1	0	1	1	0	1	2
1186	4	0	0	0	0	0	0	0	2
1187	4	0	0	0	0	0	0	0	2
1188	4	0	0	0	0	0	0	0	2
1189	4	0	0	0	0	0	0	0	2
1190	4	0	0	0	0	0	0	0	2
1191	4	0	0	0	0	0	0	0	2
1192	4	0	0	0	0	0	0	0	2
1193	4	0	0	0	0	0	1	0	2
1194	4	0	0	0	0	0	0	0	2
1195	4	0	0	0	0	0	1	0	2
1196	4	0	0	0	0	0	1	1	2
1197	4	0	0	0	0	1	0	0	2
1198	4	0	0	0	0	0	0	1	2
1199	4	0	0	0	0	1	1	1	2
1200	4	0	0	0	0	1	1	1	2
1201	4	0	0	0	0	1	1	1	2
1202	4	0	1	0	0	1	1	0	2
1203	4	0	1	0	0	0	0	1	2
1204	4	0	0	0	0	1	0	1	2
1205	4	0	0	0	0	1	1	1	2
1206	4	0	1	0	0	1	1	1	2
1207	4	0	0	0	0	1	0	1	2
1208	4	0	0	0	0	1	0	1	2
1209	4	0	0	0	0	1	0	1	2
1210	4	0	1	0	0	1	0	0	2
1211	4	0	0	0	0	0	0	0	2
1212	4	0	0	0	0	0	0	0	2
1213	4	0	0	0	0	0	0	0	2
1214	4	0	0	0	0	0	0	1	2
1215	4	0	0	0	0	1	1	0	2
1216	4	0	0	0	0	0	0	1	2
1217	4	0	0	0	0	1	1	1	2
1218	4	0	0	0	0	1	1	1	2
1219	4	0	0	0	0	1	0	1	2
1220	4	0	0	0	0	1	0	0	2
1221	4	0	1	0	0	0	0	1	2
1222	4	0	1	0	0	1	0	1	2
1223	4	0	0	0	0	1	0	1	2
1224	4	0	0	0	0	1	1	1	2
1225	4	0	1	0	0	1	0	1	2
1226	4	0	1	0	0	1	1	1	2
1227	4	0	0	0	0	1	0	1	2
1228	4	0	0	0	0	1	1	0	2
1229	4	0	1	0	0	0	0	0	2
1230	4	0	0	0	0	1	1	0	2
1231	4	0	0	0	0	0	1	1	2
1232	4	0	0	0	0	1	0	0	2
1233	4	0	0	0	0	1	1	1	2
1234	4	0	0	0	0	1	1	1	2
1235	4	0	0	0	0	1	1	1	2
1236	4	0	0	0	0	0	0	1	2
1237	4	0	0	0	0	1	1	0	2
1238	4	0	0	0	0	1	1	0	2
1239	4	0	0	0	0	0	1	0	2
1240	4	0	0	0	1	0	1	0	2
1241	4	0	1	0	0	0	1	0	2
1242	4	0	1	0	0	0	0	1	2
1243	4	0	1	0	0	1	0	1	2
1244	4	0	0	0	0	1	1	1	2
1245	4	0	0	0	0	0	0	0	2
1246	4	0	0	0	0	1	1	1	2
1247	4	0	0	0	0	1	1	0	2
1248	4	0	0	0	0	1	0	1	2
1249	4	0	0	0	0	0	1	1	2
1250	4	0	0	0	0	0	1	1	2
1251	4	0	1	0	0	0	1	1	2
1252	4	0	0	0	0	0	1	0	2
1253	4	0	0	0	0	0	0	1	2
1254	4	0	1	0	0	0	1	1	2
1255	4	0	0	0	0	0	0	1	2
1256	4	0	0	0	0	0	1	1	2
1257	4	0	1	0	0	0	0	0	2
1258	4	0	0	0	0	1	1	0	2
1259	4	0	0	0	0	1	0	0	2
1260	4	0	0	0	0	1	1	0	2
1261	4	0	1	0	0	1	1	0	2
1262	4	0	0	0	0	0	0	0	2
1263	4	0	0	0	0	0	1	0	2
1264	4	0	0	0	0	0	0	0	2
1265	4	0	1	0	0	0	1	0	2
1266	4	0	1	0	0	0	0	0	2
1267	4	0	0	0	0	0	0	0	2
1268	4	0	0	0	0	0	1	0	2
1269	4	0	0	0	0	0	0	0	2
1270	4	0	1	0	0	1	1	1	2
1271	4	0	1	0	0	0	1	0	2
1272	4	0	0	0	0	1	1	1	2
1273	4	0	0	0	0	0	0	1	2
1274	4	0	0	0	0	0	1	1	2
1275	3	1	0	0	0	1	0	1	2
1276	3	1	0	0	0	1	1	1	2
1277	3	1	1	0	0	1	0	1	2
1278	3	1	0	0	0	1	0	1	2
1279	3	1	0	0	0	1	0	0	2
1280	3	1	0	0	0	1	1	1	2
1281	3	1	0	0	0	1	1	1	2
1282	3	1	0	0	0	1	1	1	2
1283	3	1	0	0	0	0	0	1	2
1284	3	1	1	0	0	0	1	1	2
1285	3	1	0	0	0	0	1	1	2
1286	3	1	0	0	0	0	1	1	2
1287	3	1	0	0	0	0	1	0	2
1288	3	0	1	1	0	0	0	0	2
1289	3	0	1	0	0	0	1	0	2
1290	3	0	0	0	0	0	1	1	2
1291	3	0	1	0	0	0	1	0	2
1292	3	0	1	0	0	0	1	1	2
1293	3	0	0	0	0	0	1	1	2
1294	3	0	0	0	0	0	1	1	2
1295	3	0	1	0	0	1	1	1	2
1296	3	0	0	0	0	1	0	0	2
1297	3	0	0	0	0	1	1	1	2
1298	3	0	0	0	0	1	0	1	2
1299	3	0	0	0	2	1	0	1	2
1300	3	0	0	0	1	0	1	1	2
1301	3	0	1	0	0	0	0	1	2
1302	3	0	1	0	0	0	1	1	2
1303	3	0	1	0	0	0	1	1	2
1304	3	0	1	0	0	0	1	0	2
1305	3	0	0	0	0	0	0	1	2
1306	3	0	1	0	0	0	1	1	2
1307	3	0	0	0	0	0	0	0	2
1308	3	0	0	0	0	0	1	0	2
1309	3	0	0	0	0	0	0	0	2
1310	3	1	0	0	0	0	1	1	2
1311	3	1	0	0	0	0	0	0	2
1312	3	1	1	0	0	1	1	0	2
1313	3	1	0	0	0	0	1	1	2
1314	3	1	0	0	0	1	0	0	2
1315	3	1	1	0	0	1	1	1	2
1316	3	1	0	0	0	1	0	0	2
1317	3	1	1	0	0	1	1	1	2
1318	3	1	1	0	0	0	1	1	2
1319	3	1	1	0	0	1	0	0	2
1320	3	1	1	0	0	1	1	0	2
1321	3	1	0	0	0	1	1	0	2
1322	3	1	0	0	0	1	0	0	2
1323	3	1	0	0	0	1	0	1	2
1324	3	1	0	0	0	1	1	0	2
1325	3	1	1	0	0	1	1	1	2
1326	3	1	1	0	0	0	0	0	2
1327	3	1	0	0	0	1	0	1	2
1328	3	1	0	0	0	0	0	0	2
1329	3	1	0	0	0	0	1	1	2
1330	3	1	1	0	0	0	0	1	2
1331	3	1	0	0	0	0	1	1	2
1332	3	1	0	0	0	1	1	1	2
1333	3	1	1	0	0	1	1	0	2
1334	3	1	1	0	0	0	1	1	2
1335	3	1	0	0	0	1	1	1	2
1336	3	1	0	0	0	0	0	1	2
1337	3	1	0	0	0	1	1	1	2
1338	3	1	1	0	0	1	1	1	2
1339	3	1	0	0	0	1	0	1	2
1340	3	1	1	0	0	1	0	1	2
1341	3	1	1	0	0	0	0	0	2
1342	3	1	0	0	0	1	0	1	2
1343	3	1	1	0	0	1	0	0	2
1344	3	1	1	0	0	1	1	1	2
1345	3	1	0	0	0	0	0	1	2
1346	3	1	0	0	0	0	1	1	2
1347	3	1	0	0	0	0	1	1	2
1348	3	1	1	0	0	0	0	0	2
1349	3	1	1	0	0	0	0	1	2
1350	3	1	0	0	0	0	0	1	2
1351	3	1	1	0	0	0	0	1	2
1352	3	1	1	0	0	1	1	1	2
1353	3	1	1	0	0	1	1	1	2
1354	3	1	0	0	0	1	0	1	2
1355	3	1	0	0	0	1	1	1	2
1356	3	1	0	0	0	0	0	1	2
1357	3	1	0	0	0	1	0	0	2
1358	3	1	0	0	0	1	1	0	2
1359	3	0	0	1	0	1	1	0	2
1360	3	0	0	1	0	1	1	1	2
1361	3	0	0	1	0	1	1	0	2
1362	3	0	0	1	0	1	1	0	2
1363	3	0	0	1	0	1	1	0	2
1364	3	0	0	1	0	0	1	1	2
1365	3	0	0	1	0	1	0	0	2
1366	3	0	1	1	0	0	0	0	2
1367	3	0	0	1	0	0	1	0	2
1368	3	0	0	1	0	0	1	0	2
1369	3	0	0	1	0	1	1	1	2
1370	3	0	0	1	0	0	1	0	2
1371	3	0	0	1	0	0	1	1	2
1372	3	0	0	1	0	0	1	1	2
1373	3	0	0	1	0	0	1	1	2
1374	3	0	0	1	0	0	0	1	2
1375	3	0	1	1	0	1	0	0	2
1376	3	0	0	1	0	0	0	1	2
1377	3	0	0	1	0	1	1	1	2
1378	3	0	0	1	0	0	0	1	2
1379	3	0	0	1	0	1	1	1	2
1380	3	0	0	0	0	0	1	1	2
1381	3	0	0	0	0	1	1	1	2
1382	3	0	0	0	0	1	1	1	2
1383	3	0	0	0	0	1	0	0	2
1384	3	0	0	0	0	1	1	0	2
1385	3	0	0	0	0	0	1	1	2
1386	3	0	0	0	0	1	1	0	2
1387	3	0	1	0	0	1	1	0	2
1388	3	0	0	0	0	1	1	0	2
1389	3	0	0	0	0	1	1	0	2
1390	3	0	0	0	0	1	1	1	2
1391	3	0	0	0	0	1	0	0	2
1392	3	0	0	0	0	1	0	0	2
1393	3	0	0	0	0	0	1	1	2
1394	3	0	0	0	0	1	1	0	2
1395	3	0	0	0	0	1	1	1	2
1396	3	0	0	0	0	0	1	0	2
1397	3	0	1	0	0	0	1	1	2
1398	3	0	0	0	0	1	1	1	2
1399	3	0	0	0	0	0	1	0	2
1400	3	0	0	0	0	0	0	0	2
1401	3	0	0	0	0	1	1	1	2
1402	3	0	0	0	0	0	1	0	2
1403	3	0	0	0	0	0	1	0	2
1404	3	0	1	0	0	0	1	0	2
1405	3	0	0	0	0	1	1	0	2
1406	3	0	0	0	0	0	0	0	2
1407	3	0	0	0	0	1	1	0	2
1408	3	0	0	0	0	1	1	1	2
1409	3	0	0	0	0	1	1	0	2
1410	3	0	0	0	0	1	1	1	2
1411	3	0	0	0	0	0	1	1	2
1412	3	0	0	0	0	1	1	0	2
1413	3	0	0	0	0	1	0	0	2
1414	3	0	1	0	0	1	1	0	2
1415	3	0	1	0	0	1	1	1	2
1416	3	0	1	0	0	1	1	1	2
1417	3	0	0	0	0	1	1	0	2
1418	3	0	0	0	0	1	0	1	2
1419	3	0	0	0	0	1	1	1	2
1420	3	0	0	0	0	1	0	0	2
1421	3	0	1	0	0	0	1	0	2
1422	3	0	0	0	0	1	0	1	2
1423	3	0	0	0	0	1	1	1	2
1424	3	0	1	0	0	1	1	0	2
1425	3	0	0	0	0	1	1	1	2
1426	3	0	1	0	0	0	1	0	2
1427	3	0	0	0	0	1	1	0	2
1428	3	0	0	0	0	1	0	1	2
1429	3	0	0	0	0	1	1	0	2
1430	3	0	1	0	0	1	1	0	2
1431	3	0	1	0	0	1	0	1	2
1432	3	0	0	0	0	1	1	0	2
1433	3	0	1	0	0	1	1	1	2
1434	3	0	0	0	0	1	1	1	2
1435	3	0	0	0	0	1	1	0	2
1436	3	0	0	0	0	0	0	0	2
1437	3	0	0	0	0	0	0	0	2
1438	3	0	0	0	0	0	1	0	2
1439	3	0	0	0	0	1	0	0	2
1440	3	0	0	0	0	0	1	1	2
1441	3	0	0	0	0	1	1	0	2
1442	3	0	0	0	0	0	0	0	2
1443	3	0	1	0	0	1	1	1	2
1444	3	0	0	0	0	0	1	0	2
1445	3	0	0	0	0	1	1	1	2
1446	3	0	0	0	0	0	1	1	2
1447	3	0	1	0	0	0	0	1	2
1448	3	0	1	0	0	1	1	1	2
1449	3	0	0	0	0	0	1	0	2
1450	3	0	0	0	0	1	1	0	2
1451	3	0	1	0	0	1	0	0	2
1452	3	0	1	0	0	1	1	0	2
1453	3	0	0	0	0	1	1	0	2
1454	3	0	0	0	0	1	1	0	2
1455	3	0	0	0	0	1	0	1	2
1456	3	0	0	0	0	0	1	1	2
1457	3	0	0	0	0	1	1	0	2
1458	3	0	0	0	0	0	0	0	2
1459	3	0	0	0	0	0	0	0	2
1460	3	0	0	0	0	0	1	1	2
1461	3	0	0	0	0	1	1	0	2
1462	3	0	0	0	0	0	1	0	2
1463	3	0	0	0	0	1	1	0	2
1464	3	0	0	0	0	0	1	1	2
1465	3	0	0	0	0	1	0	0	2
1466	3	0	0	0	0	0	0	0	2
1467	3	0	0	0	0	0	1	1	2
1468	3	0	1	0	0	1	1	1	2
1469	3	0	0	0	0	0	1	0	2
1470	3	0	1	0	0	0	1	0	2
1471	3	0	1	0	0	0	1	0	2
1472	3	0	0	0	0	1	0	0	2
1473	3	0	0	0	0	0	1	0	2
1474	3	0	1	0	0	0	0	1	2
1475	3	0	0	0	0	0	1	0	2
1476	3	0	0	0	0	1	1	0	2
1477	3	0	1	0	0	0	1	0	2
1478	3	0	0	0	0	1	1	0	2
1479	3	0	0	0	0	0	1	0	2
1480	3	0	1	0	0	1	1	0	2
1481	3	0	1	0	0	1	0	1	2
1482	3	0	0	0	0	0	1	0	2
1483	3	0	0	0	0	0	1	1	2
1484	3	0	0	0	0	1	1	0	2
1485	3	0	0	0	0	0	1	0	2
1486	3	0	0	0	0	1	1	1	2
1487	3	0	0	0	0	0	1	0	2
1488	3	0	1	0	0	0	1	0	2
1489	3	0	0	0	0	0	0	0	2
1490	3	0	0	0	0	0	1	1	2
1491	3	0	0	0	0	0	1	0	2
1492	3	0	0	0	0	0	0	0	2
1493	3	0	0	0	0	0	1	0	2
1494	3	0	0	0	0	0	1	0	2
1495	3	0	0	0	0	0	1	1	2
1496	3	0	0	0	0	1	1	0	2
1497	3	0	0	0	0	0	1	0	2
1498	3	0	0	0	0	0	1	1	2
1499	3	0	1	0	0	1	0	0	2
1500	3	0	0	0	0	0	1	0	2
1501	3	0	1	0	0	0	0	1	2
1502	3	0	0	0	0	0	1	0	2
1503	3	0	0	0	0	0	0	0	2
1504	3	0	1	0	0	1	0	1	2
1505	3	0	0	0	0	0	1	0	2
1506	3	0	0	0	0	0	0	0	2
1507	3	0	0	0	0	0	1	0	2
1508	3	0	0	0	0	0	0	0	2
1509	3	0	0	0	0	0	1	0	2
1510	3	0	0	0	0	1	1	0	2
1511	3	0	1	0	0	1	1	0	2
1512	3	0	0	0	0	1	1	0	2
1513	3	0	0	0	0	1	1	0	2
1514	3	0	0	0	0	0	0	0	2
1515	3	0	0	0	0	0	1	1	2
1516	3	0	0	0	0	0	0	0	2
1517	3	0	0	0	0	1	0	0	2
1518	3	0	1	0	0	0	1	0	2
1519	3	0	1	0	0	0	1	1	2
1520	3	0	0	0	0	0	0	0	2
1521	3	0	1	0	0	0	1	0	2
1522	3	0	0	0	0	0	0	0	2
1523	3	0	0	0	0	0	1	0	2
1524	3	0	0	0	0	0	0	0	2
1525	3	0	0	0	0	1	0	1	2
1526	3	0	0	0	0	1	1	0	2
1527	3	0	0	0	0	1	1	0	2
1528	3	0	0	0	0	0	1	1	2
1529	3	0	1	0	0	1	1	0	2
1530	3	0	1	0	0	1	1	0	2
1531	3	0	0	0	0	1	1	0	2
1532	3	0	0	0	0	1	1	1	2
1533	3	0	0	0	0	0	1	0	2
1534	3	0	1	0	0	0	1	0	2
1535	3	0	1	0	0	1	1	0	2
1536	3	0	0	0	0	0	0	0	2
1537	3	0	0	0	0	1	0	0	2
1538	3	0	1	0	0	1	0	1	2
1539	3	0	0	0	0	0	0	0	2
1540	3	0	0	0	0	1	0	1	2
1541	3	0	0	0	0	1	0	0	2
1542	3	0	1	0	0	0	1	0	2
1543	3	0	0	0	0	0	1	0	2
1544	3	0	1	0	0	0	1	1	2
1545	3	0	0	0	0	1	1	0	2
1546	3	0	0	0	0	0	1	0	2
1547	3	0	1	0	0	0	0	0	2
1548	3	0	0	0	0	1	1	1	2
1549	3	0	0	0	0	0	1	0	2
1550	3	0	1	0	0	1	1	0	2
1551	3	0	0	0	0	1	1	0	2
1552	3	0	0	0	0	1	1	1	2
1553	3	0	0	0	0	1	1	0	2
1554	3	0	0	0	0	0	1	0	2
1555	3	0	0	0	0	1	0	0	2
1556	3	0	1	0	0	1	1	0	2
1557	3	0	1	0	0	1	1	0	2
1558	3	0	1	0	0	1	0	0	2
1559	3	0	0	0	0	1	1	1	2
1560	3	0	0	0	0	1	1	0	2
1561	3	0	0	0	0	1	0	0	2
1562	3	0	0	0	0	1	1	1	2
1563	3	0	1	0	0	0	1	0	2
1564	3	0	1	0	0	1	1	1	2
1565	3	0	0	0	0	1	1	1	2
1566	3	0	0	0	0	0	1	0	2
1567	3	0	1	0	0	1	1	0	2
1568	3	0	0	0	0	0	1	1	2
1569	3	0	0	0	0	0	1	0	2
1570	3	0	0	0	0	0	0	0	2
1571	3	0	1	0	0	0	1	0	2
1572	3	0	1	0	0	1	0	0	2
1573	3	0	0	0	0	0	0	0	2
1574	3	0	0	0	0	0	1	0	2
1575	3	0	0	0	0	0	0	0	2
1576	3	0	0	0	0	0	1	1	2
1577	3	0	0	0	0	1	1	0	2
1578	3	0	1	0	0	0	1	0	2
1579	3	0	0	0	0	0	1	0	2
1580	3	0	0	0	0	1	1	0	2
1581	3	0	0	0	0	0	1	1	2
1582	3	0	1	0	0	0	0	0	2
1583	3	0	1	0	0	0	0	0	2
1584	3	0	0	0	0	0	0	0	2
1585	3	0	0	0	0	1	0	0	2
1586	3	0	0	0	0	0	0	1	2
1587	3	0	1	0	0	1	0	0	2
1588	3	0	0	0	0	1	0	0	2
1589	3	0	1	0	0	0	0	1	2
1590	3	0	0	0	0	0	0	0	2
1591	3	0	0	0	0	0	0	0	2
1592	3	0	0	0	2	0	0	0	2
1593	3	0	0	0	0	0	1	0	2
1594	3	0	0	0	0	1	1	0	2
1595	3	0	0	0	0	0	1	0	2
1596	3	0	0	0	0	0	0	0	2
1597	3	0	1	0	0	0	0	0	2
1598	3	0	0	0	0	0	1	1	2
1599	3	0	1	0	0	0	1	0	2
1600	3	0	0	0	0	0	0	0	2
1601	3	0	0	0	0	1	1	1	2
1602	3	0	0	0	0	0	1	0	2
1603	3	0	0	0	0	0	1	1	2
1604	3	0	0	0	0	0	1	0	2
1605	3	0	0	0	0	0	1	1	2
1606	3	0	0	0	0	0	1	0	2
1607	3	0	0	0	0	0	1	0	2
1608	3	0	1	0	0	1	1	1	2
1609	3	0	0	0	0	0	0	0	2
1610	3	0	1	0	0	0	1	0	2
1611	3	0	1	0	0	0	1	0	2
1612	3	0	0	0	0	0	0	0	2
1613	3	0	0	0	0	0	1	0	2
1614	3	0	0	0	0	0	0	0	2
1615	3	0	0	0	0	0	1	0	2
1616	3	0	0	0	0	0	1	1	2
1617	3	0	0	0	1	1	1	0	2
1618	3	0	0	0	0	0	1	1	2
1619	3	0	0	0	0	0	1	0	2
1620	3	0	0	0	0	0	1	0	2
1621	3	0	0	0	0	1	0	1	2
1622	3	0	0	0	0	1	0	1	2
1623	3	0	0	0	0	0	1	0	2
1624	3	0	0	0	0	0	1	1	2
1625	3	0	1	0	0	0	1	0	2
1626	3	0	0	0	0	0	1	0	2
1627	3	0	1	0	0	0	1	1	2
1628	3	0	0	0	0	0	1	0	2
1629	3	0	0	0	0	1	0	0	2
1630	3	0	0	0	0	1	1	0	2
1631	3	0	0	0	2	1	0	0	2
1632	3	0	1	0	0	0	0	1	2
1633	3	0	1	0	0	1	1	0	2
1634	3	0	0	0	0	0	1	1	2
1635	3	0	0	0	0	0	0	0	2
1636	3	0	1	0	0	1	1	0	2
1637	3	0	0	0	0	0	0	0	2
1638	3	0	0	0	0	1	0	1	2
1639	3	0	0	0	0	0	1	1	2
1640	3	0	0	0	0	0	1	0	2
1641	3	0	0	0	0	0	1	0	2
1642	3	0	0	0	0	1	0	0	2
1643	3	0	0	0	0	0	0	1	2
1644	3	0	0	0	0	0	1	0	2
1645	3	0	0	0	0	0	0	0	2
1646	3	0	1	0	0	0	1	1	2
1647	3	0	0	0	0	0	1	0	2
1648	3	0	0	0	0	1	0	0	2
1649	3	0	1	0	0	1	1	0	2
1650	3	0	0	0	0	0	1	0	2
1651	3	0	1	0	0	0	1	1	2
1652	3	0	1	0	0	1	1	0	2
1653	3	0	1	0	0	1	1	0	2
1654	3	0	1	0	0	0	1	1	2
1655	3	0	0	0	0	1	1	0	2
1656	3	0	0	0	0	1	1	1	2
1657	3	0	1	0	0	1	1	0	2
1658	3	0	0	0	0	0	1	0	2
1659	3	0	0	0	0	0	1	0	2
1660	3	0	1	0	0	1	1	1	2
1661	3	0	0	0	0	1	1	0	2
1662	3	0	0	0	0	1	1	0	2
1663	3	0	0	0	0	0	1	0	2
1664	3	0	0	0	0	1	0	1	2
1665	3	0	0	0	0	0	0	0	2
1666	3	0	0	0	0	1	1	0	2
1667	3	0	0	0	0	1	1	1	2
1668	3	0	0	0	0	1	1	0	2
1669	3	0	0	0	0	1	1	1	2
1670	3	0	0	0	0	0	1	0	2
1671	3	0	0	0	0	1	0	0	2
1672	3	0	0	0	0	1	1	0	2
1673	3	0	0	0	0	1	0	0	2
1674	3	0	0	0	0	1	0	0	2
1675	3	0	0	0	0	1	1	0	2
1676	3	0	0	0	0	1	0	0	2
1677	3	0	0	0	0	1	1	1	2
1678	3	0	0	0	0	0	1	0	2
1679	3	0	0	0	0	1	1	1	2
1680	3	0	0	0	0	0	1	0	2
1681	3	0	0	0	0	1	1	0	2
1682	2	0	1	0	0	1	0	1	2
1683	2	0	0	0	2	1	1	1	2
1684	2	0	0	0	0	0	1	0	2
1685	1	1	0	0	0	0	0	0	2
1686	1	0	0	0	0	1	1	1	2
1687	1	1	0	0	0	1	1	1	2
1688	1	1	0	0	0	1	0	1	2
1689	1	1	0	0	1	0	1	0	2
1690	1	1	0	0	0	0	1	0	2
1691	1	1	0	0	0	0	1	0	2
1692	1	1	0	0	0	1	1	1	2
1693	1	1	0	0	0	1	1	1	2
1694	1	1	0	0	0	0	1	0	2
1695	1	1	1	0	0	1	0	0	2
1696	1	1	0	0	0	1	1	1	2
1697	1	1	0	0	0	1	1	1	2
1698	1	1	0	0	0	1	0	1	2
1699	1	0	0	0	0	1	1	0	2
1700	1	0	1	0	0	1	1	0	2
1701	1	0	0	0	0	0	1	1	2
1702	1	0	0	0	0	0	1	1	2
1703	1	0	0	0	0	0	0	1	2
1704	1	0	0	0	0	0	0	1	2
1705	1	0	0	0	0	0	1	1	2
1706	1	0	0	0	0	0	0	1	2
1707	1	0	0	0	0	1	1	0	2
1708	1	0	0	0	0	1	1	0	2
1709	1	0	0	0	0	1	1	1	2
1710	1	0	0	0	0	0	1	1	2
1711	1	0	0	0	0	0	1	0	2
1712	1	0	0	0	0	0	0	0	2
1713	1	0	0	0	0	0	1	0	2
1714	1	0	1	0	0	0	0	0	2
1715	1	0	0	0	0	0	1	0	2
1716	1	0	0	0	0	0	1	0	2
1717	1	0	1	0	0	1	0	1	2
1718	1	0	0	0	0	1	1	1	2
1719	1	0	1	0	0	1	1	0	2
1720	1	0	0	0	0	1	0	0	2
1721	1	0	0	0	0	0	0	0	2
1722	1	0	1	0	0	0	0	0	2
1723	1	0	0	0	0	0	0	0	2
1724	1	0	1	0	0	0	0	0	2
1725	4	0	0	0	0	0	0	1	1.5
1726	4	1	0	0	0	0	0	1	1.5
1727	4	1	0	0	0	0	0	0	1.5
1728	4	0	0	0	0	0	0	0	1.5
1729	4	0	1	0	0	0	0	0	1.5
1730	4	0	0	0	0	1	0	1	1.5
1731	4	0	0	0	0	0	0	0	1.5
1732	4	0	0	0	0	0	1	1	1.5
1733	4	0	0	0	0	0	1	1	1.5
1734	4	0	1	0	0	0	1	1	1.5
1735	4	0	0	0	0	0	0	1	1.5
1736	4	0	0	0	0	0	1	0	1.5
1737	4	0	0	0	0	0	1	1	1.5
1738	4	0	0	0	0	0	0	1	1.5
1739	4	0	0	0	0	0	0	0	1.5
1740	4	0	0	0	0	0	1	0	1.5
1741	4	0	0	0	0	0	0	0	1.5
1742	3	1	0	0	0	1	0	0	1.5
1743	3	0	0	0	2	1	1	1	1.5
1744	3	1	1	0	0	1	0	0	1.5
1745	3	1	0	0	0	1	1	0	1.5
1746	3	1	0	0	0	1	1	0	1.5
1747	3	0	0	1	0	0	1	0	1.5
1748	3	0	0	1	0	1	1	0	1.5
1749	3	0	0	1	0	1	1	0	1.5
1750	3	0	0	0	0	0	1	0	1.5
1751	3	0	0	0	0	0	1	1	1.5
1752	3	0	0	0	0	1	1	0	1.5
1753	3	0	0	0	0	1	1	1	1.5
1754	3	0	0	0	0	0	0	0	1.5
1755	3	0	0	0	0	1	0	0	1.5
1756	3	0	1	0	0	0	0	0	1.5
1757	3	0	0	0	0	0	0	1	1.5
1758	3	0	1	0	0	0	0	1	1.5
1759	3	0	0	0	0	0	1	1	1.5
1760	3	0	0	0	0	1	0	1	1.5
1761	3	0	0	0	0	0	1	1	1.5
1762	3	0	0	0	0	0	1	1	1.5
1763	3	0	0	0	0	0	1	0	1.5
1764	3	0	0	0	0	1	0	1	1.5
1765	3	0	0	0	0	0	1	1	1.5
1766	2	0	0	0	0	0	0	1	1.5
1767	4	1	0	0	0	1	0	0	1
1768	4	1	1	0	2	1	0	0	1
1769	4	1	0	0	0	0	0	0	1
1770	4	1	0	0	0	1	1	0	1
1771	4	1	0	0	0	0	0	1	1
1772	4	1	0	0	0	0	1	1	1
1773	4	1	0	0	0	1	1	1	1
1774	4	1	0	0	0	1	0	1	1
1775	4	1	0	0	0	1	1	1	1
1776	4	1	0	0	0	1	0	1	1
1777	4	1	0	0	0	0	0	0	1
1778	4	1	1	0	0	0	0	1	1
1779	4	1	0	0	0	0	0	1	1
1780	4	1	0	0	0	0	1	1	1
1781	4	0	0	0	0	1	0	0	1
1782	4	0	0	0	0	1	0	1	1
1783	4	0	0	0	0	0	1	0	1
1784	4	0	0	0	0	0	0	1	1
1785	4	0	1	0	0	1	0	0	1
1786	4	0	1	0	0	1	1	0	1
1787	4	0	1	0	0	0	1	0	1
1788	4	0	1	0	0	1	0	0	1
1789	4	0	0	0	0	1	1	0	1
1790	4	0	0	0	0	0	0	0	1
1791	4	0	0	0	0	1	1	0	1
1792	4	0	0	0	0	1	0	0	1
1793	4	0	0	0	0	1	0	0	1
1794	4	1	1	0	0	0	0	1	1
1795	4	1	0	0	0	0	0	0	1
1796	4	1	1	0	0	0	1	1	1
1797	4	1	1	0	0	0	0	0	1
1798	4	1	0	0	0	0	1	0	1
1799	4	1	0	0	0	0	0	0	1
1800	4	1	0	0	0	0	0	0	1
1801	4	1	1	0	0	0	0	1	1
1802	4	1	0	0	0	0	1	0	1
1803	4	1	1	0	0	0	0	0	1
1804	4	1	0	0	0	0	1	0	1
1805	4	1	0	0	0	0	0	0	1
1806	4	1	0	0	0	0	0	0	1
1807	4	1	0	0	0	0	1	0	1
1808	4	1	0	0	0	1	0	1	1
1809	4	1	0	0	2	1	0	0	1
1810	4	1	0	0	0	1	0	1	1
1811	4	1	0	0	0	0	1	1	1
1812	4	1	0	0	2	1	1	1	1
1813	4	1	0	0	0	0	0	0	1
1814	4	1	0	0	0	1	1	1	1
1815	4	0	0	1	0	1	1	0	1
1816	4	0	0	1	0	0	1	1	1
1817	4	0	0	0	0	0	1	1	1
1818	4	0	0	0	0	0	1	1	1
1819	4	0	0	0	0	0	1	1	1
1820	4	0	1	0	0	1	1	1	1
1821	4	0	0	0	0	1	0	1	1
1822	4	0	0	0	0	1	1	0	1
1823	4	0	0	0	0	0	1	0	1
1824	4	0	0	0	0	1	0	0	1
1825	4	0	1	0	0	0	1	0	1
1826	4	0	0	0	0	0	0	1	1
1827	4	0	0	0	0	0	0	0	1
1828	4	0	0	0	0	0	1	0	1
1829	4	0	0	0	0	0	0	0	1
1830	4	0	0	0	0	0	1	0	1
1831	4	0	0	0	0	0	1	0	1
1832	4	0	0	0	0	0	1	0	1
1833	4	0	0	0	0	0	1	0	1
1834	4	0	0	0	0	0	1	0	1
1835	4	0	0	0	0	0	1	0	1
1836	4	0	0	0	0	0	0	0	1
1837	4	0	0	0	0	0	1	1	1
1838	4	0	0	0	0	0	1	1	1
1839	4	0	0	0	0	0	1	0	1
1840	4	0	0	0	0	0	0	1	1
1841	4	0	0	0	0	1	1	1	1
1842	4	0	0	0	0	1	1	1	1
1843	4	0	0	0	0	0	0	0	1
1844	4	0	0	0	0	0	1	1	1
1845	4	0	0	0	0	0	0	0	1
1846	4	0	1	0	0	0	0	1	1
1847	4	0	0	0	0	0	1	1	1
1848	4	0	0	0	0	0	1	1	1
1849	4	0	0	0	0	1	0	1	1
1850	4	0	1	0	0	1	1	1	1
1851	4	0	0	0	0	0	1	1	1
1852	4	0	0	0	0	1	0	1	1
1853	4	0	0	0	0	0	1	1	1
1854	4	0	0	0	0	1	1	1	1
1855	4	0	0	0	0	1	1	0	1
1856	4	0	0	0	0	1	1	1	1
1857	4	0	1	0	0	1	0	1	1
1858	4	0	0	0	0	1	1	0	1
1859	4	0	0	0	0	1	1	0	1
1860	4	0	1	0	0	1	1	0	1
1861	4	0	0	0	0	1	0	0	1
1862	4	0	1	0	0	1	1	0	1
1863	4	0	0	0	0	0	1	0	1
1864	4	0	0	0	0	1	0	0	1
1865	4	0	0	0	0	0	1	0	1
1866	4	0	0	0	0	0	1	1	1
1867	4	0	0	0	0	1	1	1	1
1868	4	0	0	0	0	1	1	1	1
1869	4	0	0	0	0	1	1	1	1
1870	4	0	0	0	0	0	1	1	1
1871	4	0	0	0	0	0	1	1	1
1872	4	0	0	0	0	0	0	0	1
1873	4	0	1	0	0	0	0	1	1
1874	4	0	1	0	0	0	1	1	1
1875	4	0	0	0	0	0	0	1	1
1876	4	0	0	0	0	0	1	0	1
1877	4	0	0	0	0	0	0	1	1
1878	4	0	1	0	0	0	1	0	1
1879	4	0	0	0	0	0	1	1	1
1880	4	0	0	0	0	0	0	1	1
1881	4	0	1	0	0	0	1	1	1
1882	4	0	0	0	0	0	0	1	1
1883	4	0	1	0	2	0	0	0	1
1884	4	0	1	0	0	1	0	0	1
1885	4	0	0	0	0	1	0	0	1
1886	4	0	0	0	0	1	1	0	1
1887	4	0	0	0	0	1	1	1	1
1888	4	0	1	0	0	1	1	0	1
1889	4	0	0	0	0	0	0	1	1
1890	4	0	0	0	0	1	1	0	1
1891	4	0	1	0	0	0	1	1	1
1892	4	0	1	0	0	0	1	1	1
1893	4	0	0	0	0	0	1	1	1
1894	4	0	0	0	0	0	0	1	1
1895	4	0	1	0	0	0	1	1	1
1896	4	0	0	0	0	0	0	1	1
1897	4	0	0	0	0	0	0	0	1
1898	4	0	0	0	0	0	0	1	1
1899	4	0	0	0	0	0	1	1	1
1900	4	0	1	0	0	0	0	1	1
1901	4	0	0	0	0	0	0	0	1
1902	4	0	1	0	0	0	1	1	1
1903	4	0	0	0	0	0	1	0	1
1904	4	0	0	0	0	0	1	1	1
1905	4	0	0	0	0	0	0	1	1
1906	4	0	1	0	0	0	1	1	1
1907	4	0	0	0	0	0	0	1	1
1908	4	0	0	0	0	0	1	1	1
1909	4	0	1	0	0	0	1	1	1
1910	4	0	0	0	0	0	1	1	1
1911	4	0	0	0	0	0	1	1	1
1912	4	0	1	0	0	1	0	1	1
1913	4	0	0	0	0	1	0	0	1
1914	4	0	0	0	0	1	0	1	1
1915	4	0	0	0	0	1	0	0	1
1916	4	0	0	0	0	1	1	0	1
1917	4	0	0	0	0	1	1	0	1
1918	4	0	0	0	0	0	0	0	1
1919	4	0	1	0	0	1	0	0	1
1920	4	0	0	0	0	1	1	0	1
1921	4	0	0	0	0	1	0	0	1
1922	4	0	0	0	0	0	0	1	1
1923	4	0	0	0	0	1	0	0	1
1924	4	0	0	0	0	0	0	0	1
1925	4	0	1	0	0	1	0	0	1
1926	4	0	0	0	0	1	1	0	1
1927	4	0	0	0	0	1	0	0	1
1928	4	0	0	0	0	0	1	0	1
1929	4	0	0	0	0	0	1	0	1
1930	4	0	1	0	0	0	1	0	1
1931	4	0	0	0	0	0	1	0	1
1932	4	0	0	0	0	0	1	0	1
1933	4	0	0	0	0	0	0	0	1
1934	4	0	0	0	0	0	0	0	1
1935	4	0	0	0	0	0	0	1	1
1936	4	0	1	0	0	0	0	1	1
1937	4	0	0	0	0	0	0	1	1
1938	4	0	1	0	0	0	1	1	1
1939	4	0	1	0	0	0	1	1	1
1940	4	0	0	0	0	0	1	1	1
1941	4	0	0	0	0	0	1	0	1
1942	4	0	0	0	0	0	0	1	1
1943	4	0	1	0	0	0	0	0	1
1944	4	0	0	0	0	0	0	0	1
1945	4	0	0	0	0	0	1	0	1
1946	4	0	0	0	0	0	0	0	1
1947	4	0	0	0	0	0	1	0	1
1948	4	0	0	0	0	0	0	1	1
1949	4	0	0	0	0	0	1	1	1
1950	4	0	0	0	0	0	0	1	1
1951	4	0	0	0	0	0	0	1	1
1952	4	0	0	0	0	1	0	1	1
1953	4	0	0	0	0	1	0	0	1
1954	4	0	0	0	1	1	0	0	1
1955	4	0	0	0	0	1	1	0	1
1956	4	0	0	0	0	1	1	0	1
1957	4	0	1	0	0	1	0	0	1
1958	4	0	0	0	0	0	1	1	1
1959	4	0	1	0	0	1	1	0	1
1960	4	0	0	0	0	1	0	0	1
1961	4	0	0	0	0	1	1	0	1
1962	4	0	0	0	0	0	0	0	1
1963	4	0	0	0	0	0	0	0	1
1964	4	0	0	0	0	0	0	0	1
1965	4	0	0	0	0	0	0	0	1
1966	4	0	1	0	0	0	1	0	1
1967	4	0	1	0	0	0	0	0	1
1968	4	0	0	0	0	0	0	0	1
1969	4	0	0	0	0	0	1	0	1
1970	4	0	0	0	0	0	0	0	1
1971	4	0	0	0	0	1	1	0	1
1972	4	0	0	0	0	1	0	0	1
1973	4	0	0	0	0	1	1	0	1
1974	4	0	0	0	0	0	1	0	1
1975	4	0	1	0	0	1	1	0	1
1976	4	0	0	0	0	0	1	0	1
1977	4	0	0	0	0	0	1	0	1
1978	4	0	0	0	0	0	0	0	1
1979	4	0	0	0	0	0	0	1	1
1980	4	0	0	0	2	0	1	0	1
1981	4	0	0	0	0	0	1	0	1
1982	4	0	0	0	0	0	1	0	1
1983	4	0	1	0	0	0	1	0	1
1984	4	0	0	0	0	0	0	0	1
1985	4	0	0	0	0	0	1	0	1
1986	4	0	1	0	0	0	0	0	1
1987	4	0	0	0	0	1	1	1	1
1988	4	0	0	0	0	1	0	1	1
1989	4	0	0	0	0	1	1	1	1
1990	4	0	0	0	0	1	1	1	1
1991	4	0	0	0	0	1	0	1	1
1992	4	0	0	0	0	1	0	1	1
1993	4	0	1	0	0	0	0	0	1
1994	4	0	0	0	0	1	1	1	1
1995	4	0	0	0	0	1	1	1	1
1996	4	0	0	0	0	1	1	1	1
1997	4	0	0	0	0	0	1	0	1
1998	4	0	0	0	0	1	1	1	1
1999	4	0	0	0	0	0	1	0	1
[truncated: 897 more rows]
